# Supplementary material for: Associations Between Health-Related Quality of Life and Clinical Factors in Lumbar Disc Herniation: Evidence from a Romanian Cohort Using the SF-36
Source: J Clin Med. 2025 Nov 20;14(22):8258. doi: 10.3390/jcm14228258 (PMC12653116; doi:10.3390/jcm14228258)
Supplement: Supplementary file 1 [file jcm-14-08258-s001.zip]

Archive with 1 entries (1 files):
- jcm-3936108-supplementary.pdf
